# Supplementary material for: Genome Instability in Multiple Myeloma: Facts and Factors
Source: Cancers (Basel). 2021 Nov 26;13(23):5949. doi: 10.3390/cancers13235949 (PMC8656811; doi:10.3390/cancers13235949)
Supplement: Supplementary file 1 [file cancers-13-05949-s001.zip]

Archive with 3 entries (2 files):
- cancers-1321436-supplementary/
- cancers-1321436-supplementary/Table S3.xlsx
- cancers-1321436-supplementary/Tables S1,S2.pdf
