# Supplementary material for: Genome Instability in Multiple Myeloma: Facts and Factors
Source: Cancers (Basel). 2021 Nov 26;13(23):5949. doi: 10.3390/cancers13235949 (PMC8656811; doi:10.3390/cancers13235949)
Supplement: Supplementary file 1 [file cancers-13-05949-s001.zip › cancers-1321436-supplementary/Table S3.xlsx]

## Sheet: GWAS
Supplemental Table 3. SNPs associated with MM/MGUS according to GWAS and other studies
Chromosome, Position – coordinates in GRCh38 human reference
Locus - cytogenetic region
Gene – gene overlapping SNP or closest gene for intergenic variants
Gene product and its role in MM if known - oficiall name of the gene product, its molecular/biochemical activities and possible role in MM.4
Reference and Alternative alleles – alleles from dbSNP database
Risk allele - risk allele provided in linked study
Functional Consequence - most severe consequence of SNP on the overlapping transcript provided by dbSNP (https://www.ncbi.nlm.nih.gov/snp/) or Ensemble (https://www.ensembl.org/index.html)
Association with risk of disease development – SNP associated with multiple myeloma (MM) or monoclonal gammopathy of undetermined significance (MGUS) risk by GWAS.
Сandidate (Reported) gene – gene potentially associated with MM, suggested by study [1-3]. (The functional role of MM risk SNPs was performed by using ChIP-seq data generated on the MM cell line and naive B-cell, plasma cells from MM patients, expression quantitative trait locus analysis (eQTL) with mRNA expression data on CD138-purified MM plasma cells, cis-meQTL analysis on plasma cells from MM…
Possible mechanism in MM or phenotype of carriers - disease mechanism for particular SNP, suggested by [1,4-6] or specified in table study.
Study – Publications related to the SNPs
Chromosome	Locus		Gene	Gene product and its role in MM if known	dbSNP ID	Position	Reference allele	Alternative allele	Risk allele	Functional Consequence	Association with risk of disease development	Сandidate (Reported) gene	Possible mechanism in MM	Study
1	1p32.2		DAB1	DAB adaptor protein 1. Participates in laminar organization of multiple neuronal types in the cerebral cortex during embryonic brain development. Dab1 phosphorilation is regulated by Reelin (RELN) protein whose expression is negatively associated with MM prognosis [7].	rs3131740	57759813	C	G	C	intron variant	MGUS			[8]
1	1p32.2		DAB1		rs3118053	57760850	T	A,C,G	T	intron variant	MGUS			[8]
1	1p13.2		NUTF2P4	Nuclear transport factor 2 pseudogene 4	rs78311596	112758323	A	T	T	regulatory region variant	MM			[8]
1	1q32.3		LINC02775	Long intergenic non-protein coding RNA 2775	rs3009934	214127980	T	G	T	intron variant	MGUS	PROX1	86 kb 3′ of PROX	[3]
2	2p23.3		DTNB	Dystrobrevin beta, a component of the dystrophin-associated protein complex (DPC) that also contains several integral and peripheral membrane proteins.	rs7577599	25390277	T	C	T	intron variant	MM/MGUS			[2,9,10]
2	2p23.3		DTNB		rs10180663	25410373	T	A,C,G	T	intron variant	MM			[9,11]
2	2p23.3		DTNB		rs6746082	25436375	A	C,G,T	A	intron variant	MM	DTNB		[3,11-16]
2	2p23.3		DTNB		rs201567111	25522701	CTTTT	C,CT,CTT,CTTT,CTTTTT,CTTTTTT,CTTTTTTTTTTTTT	CT	intron variant	MGUS			[3]
2	2p23.3		NDUFB4P4	NADH:ubiquinone oxidoreductase subunit B4 pseudogene 4	rs12986445	25889649	T	A,C	A	intergenic variant	MM	DTNB, ASXL2		[17]
2	2p16.2		ACYP2	Acylphosphatase 2, can hydrolyze the phosphoenzyme intermediate of Ca2+/Mg2+-ATPase membrane pump from sarcoplasmic reticulum of skeletal muscle.	rs11125529	54248729	C	A,T	C	intron variant	MM		Genomic instability, telomere maintenance	[6]
2	2q31.1		SP3	Sp3 transcription factor, Sp3 is important for B cell development [5] and belongs to the bortezomib targets [18].	rs4325816	173944171	T	C	T	intron variant	MM/MGUS	SP3		[1,3,5,11]
2	2q35		XRCC5	X-ray repair cross complementing 5, subunit of the Ku heterodimer protein (ATP-dependant DNA helicase II)	rs1051685	216205653	A	G	G	3 Prime UTR Variant	MM	XRCC5	Genome instability, DNA repair	[19]
2	2q35		XRCC5		rs6941	216205929	C	A	A	intron variant	MM	XRCC5	Genome instability, DNA repair. Decreased MM risk. Associated with overall survival of MM patients.	[20]
3	3p22.1		ULK4	Unc-51-like kinase 4, a pseudokinase with proposed centrosomal role [21]. SNPs in the ULK4 gene increase MM risk and has been linked to the development of several diseases [12,15,22].	rs9848754	41712155	C	T	T	intron variant	MM/MGUS	ULK4		[3]
3	3p22.1		ULK4		rs73071352	41786808	A	G	G	intron variant	MM	ULK4		[17]
3	3p22.1		ULK4		rs73828280	41792415	A	T	T	intron variant	MM			[11]
3	3p22.1		ULK4		rs1052501	41883906	C	G,T	G,T	missense variant	MM/MGUS	ULK4	The rs1052501 (p.Ala542Thr, c.1624G>A, A [GCT] > T [ACT]) is associated with ~4% of the familial risk of MM.	[2,3,9,12-16]
3	3p22.1		ULK4		rs6599192	41950916	G	A	G	intron variant	MM/MGUS			[1,10]
3	3q13.11		LOC105374019	ncRNA	rs73180532	104332312	C	A	C	intergenic variant	MGUS	AC016970.1	SNP is 278 kb 5′ away of the candidate gene AC016970.1	[3]
3	3q26.2		MYNN	Myoneurin, zinc finger domain-containing transcription factor	rs10936599	169774313	C	G,T	G,C,T	missense variant	MM/MGUS	TERC, ACTRT3, MYNN, LRRC34	Genomic instability, telomere maintenance	[2,3,6,11,13,14,23,24]
3	3q26.2		LRRC34	Leucine rich repeat containing 34, highly expressed in stem cells, may be involved in regulation of pluripotency.	rs10936600	169796797	A	C,T	A	missense variant	MM/MGUS	LRRC34		[1,2,10]
3	3q26.2		LRRC34		rs6793295	169800667	T	A,C,G	T	missense variant	MM			[17]
3	3q26.2		LRRC31		rs9290375	169848302	A	G,T	A	intron variant	MM		Possible genes SEC62, GPR160	[11]
3	3q26.2		TERC	Telomerase RNA component. In MM, telomerase is activated in malignant plasma cells, higher telomerase activity correlates with decreased overall survival [25].	rs12696304	169763483	C	G	C	intergenic variant	MM	TERC	Genomic instability, telomere maintenance. SNP is associated with decreased MM risk and shorter telomere length.	[24]
4	4q22.1		CCSER1	Coiled-coil serine rich protein 1. CCSER1 may have a role in cell division, its defects may lead to cytokinetic defects. Deletion of CCSER1 was proposed to have a role in whole-genome duplication events and chromothripsisseen in MM [26].	rs72665486	90992579	G	T	G	intron variant	MM			[8]
4	4q25		SGMS2	Sphingomyelin synthase 2, catalyzes synthesis of major component of cell and Golgi membranes - Sphingomyelin.	rs72888948	107881225	C	A	T	intron variant	MGUS	SGMS2		[3]
4	4q32.2		MIR4454	microRNA 4454	rs7675998	163086668	A	G,T	A	intergenic variant	MM		Genomic instability, telomere maintenance	[6]
5	5p15.33		TERT	Telomerase reverse transcriptase. In MM, telomerase is activated in malignant plasma cells, higher telomerase activity correlates with decreased overall survival [25]	rs2736100	1286401	C	A	A	3 prime UTR variant	MM		Genomic instability, telomere maintenance	[6]
5	5p15.33				rs10069690	1279675	C	T	T	intron variant	MM	TERT	Genome instability, DNA repair, telomere maintenance. Decreased MM risk.	[24]
5	5p15.33		TERT		rs2242652	1279913	G	A	T	intron variant	MM	TERT	Genome instability, DNA repair, telomere maintenance. Reduced MM susceptibility, decreased risk of MM.	[24]
5	5q15		ELL2	Elongation factor for RNA polymerase II 2, regulates immunoglobulin mRNA processing in plasma cells.	rs3815768	95900755	C	G,T	C	missense variant	MM	ELL2	Thr298Ala (rs3815768) reduces immunoglobulin IgA and IgG levels, Allele C decreased ELL2 expression.	[17,27]
5	5q15		ELL2		rs56219066	95907227	T	A,C	T	intron variant	MM/MGUS	ELL2	B-cell and plasma cell development, reduced immunoglobulin IgA and IgG levels	[2,3,11,17]
5	5q15		ELL2		rs1423269	95920020	A	G	A	intron variant	MM	ELL2	B-cell and plasma cell development (B cell differentiation process), decreased expression of ELL2	[1,10,27,28]
5	5q15		ELL2		rs11372862	95922071	AT	A,ATT,ATTT	A	intron variant	MM	ELL2	B-cell and plasma cell development (B cell differentiation process),decreased expression of ELL2	[28]
5	5q15		ELL2		rs6877329	95925834	C	G,T	C	intron variant	MM	ELL2	B-cell and plasma cell development (B cell differentiation process), C risk allele is associated with reduced enhancer activity and lowered ELL2 expression	[28]
5	5q15		ELL2		rs3777184	95926340	G	C	G	intron variant	MM	ELL2	B-cell and plasma cell development (B cell differentiation process), decreased expression of ELL2	[28]
5	5q23.2		CEP120	Centrosomal protein 120, functions in the microtubule-dependent coupling of the nucleus and the centrosome.	rs6595443	123407631	A	T	T	intron variant.	MM/MGUS	CEP120	Cell cycle, genomic instability	[1,3,10,11]
5	5q31		ARHGAP26	Rho GTPase activating protein 26, binds to focal adhesion kinase and mediates the activity of the RhoA and Cdc42 proteins. Defects in this gene are a cause of juvenile myelomonocytic leukemia (JMML).	rs74735889	143102245	C	T	T	intron variant	MM	ARHGAP26		[17]
5	5q14.2		XRCC4	X-ray repair cross complementing 4, participates in DSB repair, plays a role in both NHEJ and the completion of V(D)J recombination.	rs963248	83238075	T	C	A	intron variant	MM	XRCC4	Genome instability, DNA repair	[19]
5	5q14.2		XRCC4		rs2891980	83346844	T	A,C	T	intron variant	MM	XRCC4	Genome instability, DMA repair	[19]
6	6p22.3		JARID2	Jumonji and AT-rich interaction domain containing 2, functions as a transcriptional repressor via chromatin remodeling mechanism. JARID2 gene encodes for an accessory subunit of the PRC2 PcG complex acting as a methyltransferase with activity toward H3K27 [2,29].	rs34229995	15243787	C	G	G	regulatory region variant	MM/MGUS	JARID2		[1,3,8,10,11]
6	6p21.33		PSORS1C1	Psoriasis susceptibility 1 candidate 1	rs2285803	31139481	T	C	T	intron variant	MM/MGUS	PSORS1C1, CCHCR1		[2,3,9,11,13,14,23]
6	6p21.33		CCHCR1	Coiled-coil alpha-helical rod protein 1, a regulator of mRNA metabolism.	rs3132535	31148749	A	G,T	A	intron variant	MM/MGUS			[1,2,10]
6	6p21.33		POU5F1	POU class 5 homeobox 1, transcription factor containing a POU homeodomain that regulates embryonic development and stem cell pluripotency.	rs879882	31171675	T	C,G	T	intron variant	MM			[11]
6	6p21.33		USP8P1 (Pseudo)	USP8 pseudogene 1	rs6919908	31277183	T	C	T	non coding transcript exon variant	MM	PSORS1C2, HLA	B-cell and plasma cell development (HLA)	[17]
6	6q21		ATG5	Autophagy related 5. Component of the E1-like activating enzyme in a ubiquitin-like conjugating system. Involved in autophagic vesicle formation, mitochondrial quality control, regulation of the innate antiviral immune response, lymphocyte development and proliferation, MHC II antigen presentation, adipocyte differentiation, and apoptosis.	rs9372120	106219660	T	G	G	intron variant	MM/MGUS	PRDM1	Autophagy during B-cell and plasma cell development.	[1,3,8,10,11]
6	6q26		QKI, ENSG00000228692	KH domain containing RNA binding. Regulates pre-mRNA splicing, mRNAs export from the nucleus, protein translation, and mRNA stability.	rs6933936	163622793	C	A,T	T	intergenic variant	MGUS	RP5-826L7.1		[8]
6	6q27		LOC105378110	ncRNA	rs1034447	164192425	C	T	T	intergenic variant	MM			[8]
7	7p21.3		GLCCI1	Glucocorticoid induced 1	rs10251201	7932654	T	A,C	C	intron variant	MGUS	AC006465.3 (UMAD1)		[3,8]
7	7p15.3		DNAH11	Dynein axonemal heavy chain 11	rs57104699	21888461	C	A	C	intron variant	MM	DNAH11, CDCA7L		[17]
7	7p15.3		DNAH11		rs4487645	21898622	C	A,T	C	intron variant	MM/MGUS	CDCA7L, DNAH11	Autophagy (IRF4-MYC related autophagy, cell cycle regulation and DNA replication), rs4487645 maps to intron 80 of the DNAH11, and also encompasses the 3’ part of the CDCA7L, a MYC-interacting protein, acts as a binding partner of p75 and potentiates MYC-transformational activity [12]; G-risk allele is associated with increased CDCA7L expression [28], collectively accounting for ~4% of the familia…	[1-3,11-16,28]
7	7p15.3		CDCA7L	Cell division cycle associated 7 like, transcriptional repressor that inhibits monoamine oxidase A activity and gene expression. Involved in apoptotic signaling pathways.	rs56249828	21904989	T	C	T	intron variant	MGUS	DNAH11, CDCA7L		[3]
7	7q21.12		ABCB1	ATP binding cassette subfamily B member 1, ABC transporter	rs28381958	87535520	G	GA	A	intron variant	MGUS	ABCB1		[8]
7	7q22.3		CTB-30L5.1	ncRNA	rs17507636	106650672	C	T	C	intron variant	MM	CCDC71L		[1,3,8,10,11]
7	7q31.33		POT1-AS1	POT1 antisense RNA 1	rs58618031	124943842	T	C	T	intron variant	MM/MGUS	POT1	Genomic instability, telomere maintenance	[1,3]
7	7q31.33		POT1-AS1		rs61068276	125164833	C	T	C	intron variant	MM			[11]
7	7q36.1		ABCF2	ATP binding cassette subfamily F member 2, ABC transporter	rs73169662	151225220	T	C	C	intron variant	MM			[11]
7	7q36.1		SMARCD3	SWI/SNF related, matrix associated, actin dependent regulator of chromatin, subfamily d, member 3. Regulates transcription of certain genes by altering the chromatin structure.	rs219228	151242310	C	A,G,T	C	non coding transcript exon variant, intron variant	MGUS	ABCF2, CHPF2, SMARCD3		[3]
7	7q36.1		SMARCD3		rs7781265	151253854	G	A	A, T	intron variant	MM/MGUS	ABCF2, CHPF2, SMARCD3	Chromatin remodeling. Presumably affects the expression of SMARCD3, encoding a component of BAF complex [2,4,5,10].	[1,3,8,10,11]
8	8p23.2		LOC105377785, ENSG00000253853	ncRNA	rs974120	2789080	T	C,G	C	intron variant	MGUS	GS1-57L11.1		[8]
8	8q11.23		RP1	RP1 axonemal microtubule associated. Protein regulates microtubule polymerization.	rs28571765	54536721	T	C	T	intron variant	MM			[8]
8	8q22.3		RIMS2	Regulating synaptic membrane exocytosis 2, presynaptic protein that is important for normal neurotransmitter release.	rs9656789	104056261	G	A	A	intron variant	MGUS	RIMS2		[3]
8	8q24.21		CCAT1	Colon cancer associated transcript 1, gene product is long non-coding RNA that promotes tumor formation, it is upregulated in colon cancer and other cancer cell types.	rs1948915	127210176	T	A,C	C	intron variant	MM/MGUS	MYC	Presumably, SNP promotes chromatin lopping interactions with MYC and distal upstream enhancer elements [2]. CCTA1 gene is associated with different tumors [2,5,8].	[1,3,8,10,11]
8	8q24.3		TSNARE1	t-SNARE domain containing 1 protein	rs4928692	142385236	A	G,T	G	intron variant	MGUS	TSNARE1		[3]
9	9p21.3		CDKN2A	Cyclin dependent kinase inhibitor 2A	rs2811710	21991924	C	T	C, G	intron variant	MM/MGUS	CDKN2A, MTAP, CDKN2B-AS1	Cell cycle/ genomic stability. Besides MM, is associated with poor prognosis in melanoma [2,30].	[1,3,8,10,11]
10	10p14		SFMBT2	Scm like with four mbt domains 2	rs7920332	7208384	C	A,G	C	intron variant	MGUS	SFMBT2		[3]
10	10p12.1		WAC	WW domain containing adaptor with coiled-coil. Regulates gene transcription through interaction with RNA polymerase II and via chromatin modulation by H2B ubiquitination, also plays a role in the cell-cycle checkpoint activation in response to DNA damage [31]. Regulates autophagy [32].	rs2790457	28567890	G	A,C	G	intron variant	MM/MGUS	WAC	Autophagy (IRF4-MYC related autophagy, cell cycle regulation and DNA replication), decreased expression of WAC.	[1,3,8,10,11]
10	10q24.33		STN1	STN1 subunit of CST complex. Replication factor that involved in telomere length maintenance.	rs9420907	103916707	C	A,G,T	A	intron variant	MM		Genomic instability, telomere maintenance.	[6]
11	11q13.3		CCND1	Cyclin D1, regulates the cell-cycle during G1/S transition.	rs1352075	69642525	C	T	G	intron variant	MM		Cell cycle regulation and DNA replication, SNP is associated with t(11;14) translocation that links CCND1 to a powerful enhancers at the IGH locus.	[9]
11	11q13.3		CCND1		rs9344 (rs603965)	69648142	G	A	G	splice region variant	MM	CCND1	Cell cycle regulation and DNA replication, SNP is associated with t(11;14) translocation that links CCND1 to a powerful enhancers at the IGH locus.	[9,14,17]
11	11q13.3		CCND1		rs649392	69650025	G	A,T	G	intron variant	MM		Cell cycle regulation and DNA replication, SNP is associated with t(11;14) translocation that links CCND1 to a powerful enhancers at the IGH locus.	[9]
12			LOC105370003	ncRNA	rs10744861	115684571	T	C,G	T	intergenic variant	MGUS	33kb 5' of Metazoa SRP, LOC105370003		[8]
12	12p13.31		AICDA	Activation induced cytidine deaminase, essential for CSR and SHM, its expression augments CSR [33].	rs3794318	8605947	A	G	G	intron variant	MM	AICDA	Genome instability, SNP is associated with overall survival and progression-free survival of MM patients.	[20]
12	12p13.31		AICDA		rs12306110	8607413	C	A,G	G	intron variant	MM	AICDA	Genome instability, SNP is associated with overall survival and progression-free survival of MM patients.	[20]
12	12p13.31		AICDA		rs2580873	8609078	A	G,T	C	intron variant	MM	AICDA	Genome instability, SNP is associated with overall survival and progression-free survival of MM patients.	[20]
13	13q22.1		KLF12	Kruppel like factor 12, transcription factor that regulates gene expression during vertebrate development and carcinogenesis.	rs9318227	73926833	T	A,C,G	T	intron variant	MGUS	KLF12		[8]
13	13q33.3		LIG4	DNA ligase 4	rs1555902	108204435	C	A	A	intergenic variant	MM	LIG4	Genome instability, DNA repair. SNP is associated with ecreased MM risk.	[20]
13	13q33.3		LIG4		rs3093748	108213113	G	A	T	intron variant	MM	LIG4	Genome instability, DNA repair	[20]
14	14q24.1		RAD51B	RAD51 paralog B, participates in DNA repair by homologous recombination.	rs12436964	68641369	A	C,G,T	T	intron variant	MGUS	RAD51B		[3]
15	15q22.31		CSNK1G1	Casein kinase 1 gamma 1, serine/threonine kinase that plays a role in cell cycle checkpoint arrest in response to stalled replication forks.	rs4561409	64243501	C	A,G,T	C	intron variant	MGUS	CSNK1G1		[3]
15	15q15.3		TP53BP1	Tumor protein p53 binding protein 1, participates in DNA damage response, DSB repair, response to DNA damage, telomere dynamics and CSR.	rs694725	43464012	A	C,G,T	G	intron variant	MM	TP53BP1	Genome instability, DNA repair	[20]
15	15q15.3		TP53BP1		rs17782975	43505841	T	C	C	intron variant	MM	TP53BP1	Genome instability, DNA repair	[20]
16	16p11.2		SRCAP, RNU6-1043P	Intergenic variant	rs13338946	30689537	T	C,G	C	intergenic variant	MM/MGUS	FBRS, PRR14, SRCAP		[1,3,10,11]
16	16p11.2		SRCAP	Snf2 related CREBBP activator protein, component of the chromatin-remodeling SRCAP complex.	rs8058578	30714927	C	T	T	intron variant	MGUS	SRCAP	SNP shows evidence on multiple functional effects: it displays histone marks in many tissues, including blood, and it is an eQTL in blood for several genes.	[8]
16	16q23.1		RFWD3	Ring finger and WD repeat domain 3, a RING-type E3 ligase which that belongs to a Fanconi anemia group and is essential for HR repair. RFWD3 polyubiquitinates RPA and RAD51 and regulates RPA and RAD51 filament formation; it is required for replication fork restart and translesion DNA synthesis [34-38].	rs7193541	74630845	T	C	T	missense variant	MM/MGUS	RFWD3	Genome instability, DNA repair	[1,3,8,10,11]
17	17p11.2		TBC1D27P (Pseudo)	TBC1 domain family member 27, pseudogene	rs57968458	16916785	G	A	A	intergenic variant	MM	TNFRSF13B	B-cell and plasma cell development. TNFRSF13B is implicated in immunoglobulin class switching regulation (Salzer, Jennings, & Grimbacher, 2007).	[17]
17	17p11.2		TNFRSF13B	TNF receptor superfamily member 13B. TNFRSF13B is a key regulator of B and T-cell function being required for the development of transitional (T2) and mature-B lymphocytes, and regulation of normal B-cell homeostasis. TNFRSF13B is implicated in immunoglobulin class switching regulation [39]. Variation at TNFRSF13B influences circulating IgG levels20. Tnfrsf13b-/- mice show an expanded B-cell popu…	rs74998556	16936468	A	G,T	T	intron variant	MGUS	TNFRSF13B	B-cell and plasma cell development.	[3]
17	17p11.2		TNFRSF13B		rs34562254	16939677	G	A	A	missense variant	MM/MGUS	TNFRSF13B	B-cell and plasma cell development	[1,10,11]
17	17p11.2		TNFRSF13B		rs4273077	16945825	A	G	G	intron variant	MM/MGUS	TNFRSF13B		[3,9,11,13,14,23]
18	18q12.2		GALNT1	Polypeptide N-acetylgalactosaminyltransferase 1, involved in protein glycosylation.	rs16966921	35625933	A	G	G	intron variant	MGUS	GALNT1		[3,8]
19	19p13.11		KLF2	Kruppel like factor 2, belongs to the Kruppel family of transcription factors. KLF2 gene is listed among hotspots for structural variations in MM [40]. KLF2 is a transcription factor which playings a role in maintaining of B-cell quiescence and regulatinges IRF4, Blimp-1 and AID levels; its expression is induced after pre-BCR signaling and is maintained until B-cell activation [41]. Bortezomib up…	rs11086029	16327850	T	A	T	3 prime UTR variant	MM/MGUS	KLF2	B-cell development.	[1,3,10,11]
19	19p13.11		KLF2		rs71178685	16332908	TAAA	T,TA,TAA,TAAAA	TA	intergenic variant	MGUS	KLF2		[3]
19	19p12		LOC112268248	ncRNA	rs8105767	22032639	A	C,G,T	A	non coding transcript exon variant	MM		Genomic instability, telomere maintenance	[6]
19	19q13.32		PPP1R37	Protein phosphatase 1 regulatory subunit 37, inhibitor of protein phosphatase 1 (PP1) complexes.	rs10405859	45099523	T	C	T	intron variant	MGUS	GATA2, MYC	SNP is located within binding sites for transcription factors GATA2 and cMYC; SNP is associated with markers related to leukemogenesis and immune and inflammatory responses.	[8]
20	20q13.13		PREX1	Phosphatidylinositol-3,4,5-trisphosphate dependent Rac exchange factor 1, PREX1 belongs to Rho guanine nucleotide exchange factors (RhoGEF).	rs6066835	48738472	T	C	C	intron variant	MM/MGUS		Increased expression of PREX1.	[1,3,8,10,11]
20	20q13.33		ZBTB46	Zinc finger and BTB domain containing 46, transcriptional repressor for PRDM1	rs755017	63790269	A	C,G	A	synonymous variant	MM		Genomic instability, telomere maintenance	[6]
22	22q12.3		TOM1	Target of myb1 membrane trafficking protein, TOM1 encodes for a protein participating in intracellular trafficking. Dominant TOM1 mutation (p.G307D) has been reported associated with antibody deficiency, immunodeficiency and antibody switching impairment has been reported [43].	rs138740	35303589	C	T	C	intron variant	MM	TOM1, HMGXB4		[3,11,17]
22	22q13.1		TOM1	Target of myb1 membrane trafficking protein, TOM1 encodes for a protein participating in intracellular trafficking. Dominant TOM1 mutation (p.G307D) has been reported associated with antibody deficiency, immunodeficiency and antibody switching impairment has been reported [43].	rs138747	35304495	A	C,G,T	A	intron variant	MM			[1,2]
22	22q13.1		CBX7	Chromobox 7, the protein contains the CHROMO (CHRomatin Organization MOdifier) domain. CBX7 is a component of Polycomb group (PcG) PRC1 complex that facilitates H2AK119 ubiquitination and plays a role in lymphagenesis and hematopoetic malignancies [44-46]. Presumably, SNP influence H2AK119 ubiquitination, leading to transcription activation and overexpression of the BMI1, essential for DSB repair…	rs877529	39146287	G	A	A	intron variant	MM	CBX7	Chromatin remodelling.	[3,11,13,14,23]
22	22q13.1				rs139402	39150140	T	C	C	intron variant	MM/MGUS	CBX7	Chromatin remodelling	[1,2,10]
22	22q13.1		FUNDC2P4 (Pseudo)	FUN14 domain containing 2 pseudogene 4	rs34101942	39167908-39167909	G	GA	GA	intergenic variant	MM	CBX7	Chromatin remodelling	[17]
22	22q13.2		XRCC6, DESI1	X-ray repair cross complementing 6, the protein has single-stranded DNA-dependent ATP-dependent helicase activity. Involved in NHEJ, required for double-strand break repair and V(D)J recombination.	rs2267437	41620695	C	A,G	G	intron variant	MM	XRCC6	Genome instability, DNA repair	[20]
22	22q13.2		XRCC6	X-ray repair cross complementing 6, the protein has single-stranded DNA-dependent ATP-dependent helicase activity. Involved in NHEJ, required for double-strand break repair and V(D)J recombination.	rs132771	41629346	A	G	G	intron variant	MM	XRCC6	Genome instability, DNA repair	[20]
22	22q13.2		XRCC6		rs132778	41641356	C	A,G,T	G	intron variant	MM	XRCC6	Genome instability, DNA repair	[20]

## Sheet: familiar cases studies
Chromosome, Position – coordinates in GRCh38 human reference
Locus - cytogenetic region
Gene – gene overlapping SNP or closest gene for intergenic variants
Gene product and its role in MM if known - oficiall name of the gene product, its molecular/biochemical activities and possible role in MM.4
Reference and Alternative alleles – alleles from dbSNP database
Risk allele - risk allele provided in linked study
Functional Consequence - most severe consequence of SNP on the overlapping transcript provided by dbSNP (https://www.ncbi.nlm.nih.gov/snp/) or Ensemble (https://www.ensembl.org/index.html)
Association with risk of disease development – SNP associated with multiple myeloma (MM) or monoclonal gammopathy of undetermined significance (MGUS) risk by GWAS.
Possible mechanism in MM or phenotype of carriers - disease mechanism for particular SNP, suggested by the gene function or specified in table study.
Co-located variation - known identifier of existing variation
Study – Publications related to the SNPs
Not identify - data not available in study or cannot be found in databases dbSNP (https://www.ncbi.nlm.nih.gov/snp/), Ensemble (https://www.ensembl.org/index.html), Uniprot (https://www.uniprot.org/)
Chromosome	Locus	Gene	Gene product and its role in MM if known	dbSNP ID	Position	Reference allele	Alternative allele	Risk allele	Identification by amino asid change	Functional Consequence	Association with risk of disease development	Possible mechanism in MM	Co-located variant	Study
1	1p36.12	KDM1A	Lysine demethylase 1A, H3 histone demethylase that can demethylate both H3K4me and H3K9me. Participates in regulation of stem-cell programs including hematopoetic cell differentiation [49] and it is overexpressed in different cancers including hematological malignancies [50,51].	rs1466125779	23059091	T	G	G	p.Val364Gly	missense variant	MM/MGUS	Chromatin remodeling		[52]
1	1p36.12	KDM1A		rs758354898	23071348	G	A	A	p.Ala489Thr	missense variant	MM/MGUS	Chromatin remodeling		[52]
1	1p36.12	KDM1A		rs1448269423	23079150	A	C	C	p.Gln676His	missense variant	MM/MGUS	Chromatin remodeling		[52]
1	1p36.12	KDM1A		not identify	23079572	G	not identify	not identify	p.Arg692Pro (R692P)	missense variant	MM/MGUS	Chromatin remodeling	rs770774361 R692Q, rs1396039027 R692G	[52]
	1p36.12	KDM1A		not identify	not identify	not identify	not identify	not identify	p.Glu119fs (E119fs)	frameshift	MM/MGUS	Chromatin remodeling	COSM8269640	[52]
	1p36.12	KDM1A		not identify	23055143-23055144	AG	*	*	p.Arg269Aspfs*7 (c.805_806delAG)	deletion	MM/MGUS	Chromatin remodeling		[52]
	1p36.12	KDM1A		not identify	not identify	not identify	not identify	not identify	p.Leu475Pro (L475P)	missense variant	MM/MGUS	Chromatin remodeling	rs1399129732 L475M, rs769906942 L475W, rs773662361 L475F	[52]
	1p36.12	KDM1A		not identify	not identify	A	*	*	p.Gln236Hisfs*3 (c.707delA)	deletion	MM/MGUS	Chromatin remodeling		[52]
	1p36.12	KDM1A		not identify	not identify	not identify	not identify	not identify	p.Asn450His (N450H)	missense variant	MM/MGUS	Chromatin remodeling		[52]
1	1p36.11	ARID1A	AT-rich interaction domain 1A, the protein is a component of the SWI/SNF family, that regulates gene transcription by chromatin remodeling.	rs752026201	26696671	A	G	G	p.Ser90Gly	missense variant	MM	Genomic instability, chromatin remodeling	COSV61381821	[53]
1	1p36.11	ARID1A		rs140664170	26763221	A	G	G	p.Met890Val	missense variant	MM	Genomic instability, chromatin remodeling		[53]
1	1p33	SLC5A9	Solute carrier family 5 member 9, the protein is involved in several monosaccharides transport.	not identify	48222739	G	T	T	p.Met1Ile	missense variant	MM/MGUS			[54]
6	6q16.2	USP45	Ubiquitin specific peptidase 45, ubiquitin hydrolase that controls the activity of ERCC1 a subunit of the ERCC1-ERCC4 endonuclease (the ERCC1–XPF complex) – a core component of nucleotide excision repair that participates in CSR [55,56]. It can be implicated in telomere maintenance pathway.	not identify	99445911	G	not identify	not identify	p.Gln621Glu	missense variant	MM	DNA repair		[53]
6	6q16.2	USP45		not identify	99443567	G	not identify	not identify	p.Gln691*	stop gain variant	MM	DNA repair		[53]
9	9p21.3	CDKN2A	Cyclin dependent kinase inhibitor 2A, the gene has several transcripts: p16-INK4A and p14ARF that encode for tumor suppressors associated with different cancers. p16-INK4a belongs to INK4-family of specific inhibitors of CDK4/6 kinases, controls G1-to-S progression and is an essential component of cellular senescence program [57,58]. p14ARF plays a role in TP53 activation by binding to MDM2, the …	not identify	21971146	C	A	A	p.Asn71Lys, p.Leu86Met (c.213C >A)	missense variant	MM	Cell cycle	rs559848002 p.Asn71Ser p.Asn71Thr	[65,66]
9	9p21.3	CDKN2A		rs587780668	21974795-21974796	delGGCTCCA(TGC)2T(C)4(GCC)2	dupGGCTCCA(TGC)2T(C)4(GCC)2	dupGGCTCCA(TGC)2T(C)4(GCC)2	p.Ala4_Pro11dup (24 bp duplication)	initiator Codon Variant	MM	Cell cycle		[66]
9	9q33.2	NDUFA8	NADH:ubiquinone oxidoreductase subunit A8, it plays a role in transfering electrons from NADH to the respiratory chain.	rs3793616	122148303	C	A	A	-	intron variant	MM/MGUS			[54]
13	13q22.1	DIS3	Exosome endoribonuclease and 3'-5' exoribonuclease, it is the catalytic subunit of the exosome complex implicated in processing of variety of RNA transcripts including telomerase RNA (hTR) precursors, and hence can affect the activity of telomerase [67].	not dentify	72768784	C	G	G	c.1883+1G>C	splice Donor Variant	MM/MGUS	Exosome complex		[5]
13	13q22.1	DIS3		rs769194741	72770903	C	A/T	A	p.Arg557Argfs*3 (c.1755+1G>T)	splice Donor Variant	MM/MGUS	Exosome complex		[5]
13	13q22.1	DIS3		rs141067458	72759797	A	G	G	p.*959Gln (c.2875T>C)	stop Lost	MM/MGUS	Exosome complex		[5]
22	22q11.21	THAP7	THAP domain containing 7, it is chromatin-associated, histone tail-binding protein, acts as transcription repressor.	rs145388226	21001287	C	G/T	G	p.Glu69Gln	missense variant	MM/MGUS			[54]
22	22q13.1	MRTFA	Myocardin related transcription factor A, transcription coactivator that controls expression of genes regulating the cytoskeleton during development, morphogenesis and cell migration [68].	rs2294352	40431315	G	A	A	-	intron variant	MM/MGUS	Cell cycle (regulating the cytoskeleton during development, morphogenesis and cell migration)		[54]
22	22q13.2	EP300	E1A binding protein p300, it is histone acetyltransferase that regulates transcription via chromatin remodeling and is important in the processes of cell proliferation and differentiation.	rs1331329852	41146769	G	A/C	A	p.Arg695His (c.2084G>A)	missense variant	MM/MGUS	Plasma cell development (direct regulation of the IRF4 pathway)		[54]

## Sheet: References
1	Went, M.; Sud, A.; Försti, A.; Halvarsson, B.M.; Weinhold, N.; Kimber, S.; van Duin, M.; Thorleifsson, G.; Holroyd, A.; Johnson, D.C.; et al. Identification of multiple risk loci and regulatory mechanisms influencing susceptibility to multiple myeloma. Nat Commun 2018, 9, 3707, doi:10.1038/s41467-018-04989-w.
2	Mitchell, J.S.; Li, N.; Weinhold, N.; Forsti, A.; Ali, M.; van Duin, M.; Thorleifsson, G.; Johnson, D.C.; Chen, B.; Halvarsson, B.M.; et al. Genome-wide association study identifies multiple susceptibility loci for multiple myeloma. Nat Commun 2016, 7, 12050, doi:10.1038/ncomms12050.
3	Thomsen, H.; Chattopadhyay, S.; Weinhold, N.; Vodicka, P.; Vodickova, L.; Hoffmann, P.; Nothen, M.M.; Jockel, K.H.; Langer, C.; Hajek, R.; et al. Genome-wide association study of monoclonal gammopathy of unknown significance (MGUS): comparison with multiple myeloma. Leukemia 2019, 33, 1817-1821, doi:10.1038/s41375-019-0396-x.
4	Janz, S.; Zhan, F.; Sun, F.; Cheng, Y.; Pisano, M.; Yang, Y.; Goldschmidt, H.; Hari, P. Germline Risk Contribution to Genomic Instability in Multiple Myeloma. Front Genet 2019, 10, 424, doi:10.3389/fgene.2019.00424.
5	Pertesi, M.; Went, M.; Hansson, M.; Hemminki, K.; Houlston, R.S.; Nilsson, B. Genetic predisposition for multiple myeloma. Leukemia 2020, 34, 697-708, doi:10.1038/s41375-019-0703-6.
6	Went, M.; Cornish, A.J.; Law, P.J.; Kinnersley, B.; van Duin, M.; Weinhold, N.; Forsti, A.; Hansson, M.; Sonneveld, P.; Goldschmidt, H.; et al. Search for multiple myeloma risk factors using Mendelian randomization. Blood Adv 2020, 4, 2172-2179, doi:10.1182/bloodadvances.2020001502.
7	Qin, X.; Lin, L.; Cao, L.; Zhang, X.; Song, X.; Hao, J.; Zhang, Y.; Wei, R.; Huang, X.; Lu, J.; et al. Extracellular matrix protein Reelin promotes myeloma progression by facilitating tumor cell proliferation and glycolysis. Scientific reports 2017, 7, 45305, doi:10.1038/srep45305.
8	Thomsen, H.; Campo, C.; Weinhold, N.; da Silva Filho, M.I.; Pour, L.; Gregora, E.; Vodicka, P.; Vodickova, L.; Hoffmann, P.; Nothen, M.M.; et al. Genomewide association study on monoclonal gammopathy of unknown significance (MGUS). Eur J Haematol 2017, 99, 70-79, doi:10.1111/ejh.12892.
9	Weinhold, N.; Johnson, D.C.; Chubb, D.; Chen, B.; Forsti, A.; Hosking, F.J.; Broderick, P.; Ma, Y.P.; Dobbins, S.E.; Hose, D.; et al. The CCND1 c.870G>A polymorphism is a risk factor for t(11;14)(q13;q32) multiple myeloma. Nat Genet 2013, 45, 522-525, doi:10.1038/ng.2583.
10	Clay-Gilmour, A.I.; Hildebrandt, M.A.T.; Brown, E.E.; Hofmann, J.N.; Spinelli, J.J.; Giles, G.G.; Cozen, W.; Bhatti, P.; Wu, X.; Waller, R.G.; et al. Coinherited genetics of multiple myeloma and its precursor, monoclonal gammopathy of undetermined significance. Blood Adv 2020, 4, 2789-2797, doi:10.1182/bloodadvances.2020001435.
11	Du, Z.; Weinhold, N.; Song, G.C.; Rand, K.A.; Van Den Berg, D.J.; Hwang, A.E.; Sheng, X.; Hom, V.; Ailawadhi, S.; Nooka, A.K.; et al. A meta-analysis of genome-wide association studies of multiple myeloma among men and women of African ancestry. Blood Adv 2020, 4, 181-190, doi:10.1182/bloodadvances.2019000491.
12	Broderick, P.; Chubb, D.; Johnson, D.C.; Weinhold, N.; Forsti, A.; Lloyd, A.; Olver, B.; Ma, Y.; Dobbins, S.E.; Walker, B.A.; et al. Common variation at 3p22.1 and 7p15.3 influences multiple myeloma risk. Nat Genet 2011, 44, 58-61, doi:10.1038/ng.993.
13	Weinhold, N.; Meissner, T.; Johnson, D.C.; Seckinger, A.; Moreaux, J.; Forsti, A.; Chen, B.; Nickel, J.; Chubb, D.; Rawstron, A.C.; et al. The 7p15.3 (rs4487645) association for multiple myeloma shows strong allele-specific regulation of the MYC-interacting gene CDCA7L in malignant plasma cells. Haematologica 2015, 100, e110-113, doi:10.3324/haematol.2014.118786.
14	Morgan, G.J.; Johnson, D.C.; Weinhold, N.; Goldschmidt, H.; Landgren, O.; Lynch, H.T.; Hemminki, K.; Houlston, R.S. Inherited genetic susceptibility to multiple myeloma. Leukemia 2014, 28, 518-524, doi:10.1038/leu.2013.344.
15	Greenberg, A.J.; Lee, A.M.; Serie, D.J.; McDonnell, S.K.; Cerhan, J.R.; Liebow, M.; Larson, D.R.; Colby, C.L.; Norman, A.D.; Kyle, R.A.; et al. Single-nucleotide polymorphism rs1052501 associated with monoclonal gammopathy of undetermined significance and multiple myeloma. Leukemia 2013, 27, 515-516, doi:10.1038/leu.2012.232.
16	Weinhold, N.; Johnson, D.C.; Rawstron, A.C.; Forsti, A.; Doughty, C.; Vijayakrishnan, J.; Broderick, P.; Dahir, N.B.; Begum, D.B.; Hosking, F.J.; et al. Inherited genetic susceptibility to monoclonal gammopathy of unknown significance. Blood 2014, 123, 2513-2517; quiz 2593, doi:10.1182/blood-2013-10-532283.
17	Swaminathan, B.; Thorleifsson, G.; Joud, M.; Ali, M.; Johnsson, E.; Ajore, R.; Sulem, P.; Halvarsson, B.M.; Eyjolfsson, G.; Haraldsdottir, V.; et al. Variants in ELL2 influencing immunoglobulin levels associate with multiple myeloma. Nat Commun 2015, 6, 7213, doi:10.1038/ncomms8213.
18	Karki, K.; Harishchandra, S.; Safe, S. Bortezomib Targets Sp Transcription Factors in Cancer Cells. Molecular pharmacology 2018, 94, 1187-1196, doi:10.1124/mol.118.112797.
19	Hayden, P.J.; Tewari, P.; Morris, D.W.; Staines, A.; Crowley, D.; Nieters, A.; Becker, N.; de Sanjose, S.; Foretova, L.; Maynadie, M.; et al. Variation in DNA repair genes XRCC3, XRCC4, XRCC5 and susceptibility to myeloma. Hum Mol Genet 2007, 16, 3117-3127, doi:10.1093/hmg/ddm273.
20	Campa, D.; Martino, A.; Macauda, A.; Dudzinski, M.; Suska, A.; Druzd-Sitek, A.; Raab, M.S.; Moreno, V.; Huhn, S.; Butrym, A.; et al. Genetic polymorphisms in genes of class switch recombination and multiple myeloma risk and survival: an IMMEnSE study. Leuk Lymphoma 2019, 60, 1803-1811, doi:10.1080/10428194.2018.1551536.
21	Preuss, F.; Chatterjee, D.; Mathea, S.; Shrestha, S.; St-Germain, J.; Saha, M.; Kannan, N.; Raught, B.; Rottapel, R.; Knapp, S. Nucleotide Binding, Evolutionary Insights, and Interaction Partners of the Pseudokinase Unc-51-like Kinase 4. Structure (London, England : 1993) 2020, 28, 1184-1196.e1186, doi:10.1016/j.str.2020.07.016.
22	Rand, K.A.; Song, C.; Dean, E.; Serie, D.J.; Curtin, K.; Sheng, X.; Hu, D.; Huff, C.A.; Bernal-Mizrachi, L.; Tomasson, M.H.; et al. A Meta-analysis of Multiple Myeloma Risk Regions in African and European Ancestry Populations Identifies Putatively Functional Loci. Cancer epidemiology, biomarkers & prevention : a publication of the American Association for Cancer Research, cosponsored by the Ameri…
23	Chubb, D.; Weinhold, N.; Broderick, P.; Chen, B.; Johnson, D.C.; Forsti, A.; Vijayakrishnan, J.; Migliorini, G.; Dobbins, S.E.; Holroyd, A.; et al. Common variation at 3q26.2, 6p21.33, 17p11.2 and 22q13.1 influences multiple myeloma risk. Nat Genet 2013, 45, 1221-1225, doi:10.1038/ng.2733.
24	Campa, D.; Martino, A.; Varkonyi, J.; Lesueur, F.; Jamroziak, K.; Landi, S.; Jurczyszyn, A.; Marques, H.; Andersen, V.; Jurado, M.; et al. Risk of multiple myeloma is associated with polymorphisms within telomerase genes and telomere length. Int J Cancer 2015, 136, E351-358, doi:10.1002/ijc.29101.
25	Wu, K.D.; Orme, L.M.; Shaughnessy, J., Jr.; Jacobson, J.; Barlogie, B.; Moore, M.A. Telomerase and telomere length in multiple myeloma: correlations with disease heterogeneity, cytogenetic status, and overall survival. Blood 2003, 101, 4982-4989, doi:10.1182/blood-2002-11-3451.
26	Yoon, C.J.; Song, H.; Song, S.; Park, H.; Shin, D.-Y.; Hong, J.; Kim, I.; Lee, H.J.; Kim, B.-S.; Lee, J.L.; et al. Genomic and Immune Profiles of Multiple Myeloma Revealed By Whole Genome and Transcriptome Sequencing. Blood 2018, 132, 4493-4493, doi:10.1182/blood-2018-99-117546.
27	Ali, M.; Ajore, R.; Wihlborg, A.K.; Niroula, A.; Swaminathan, B.; Johnsson, E.; Stephens, O.W.; Morgan, G.; Meissner, T.; Turesson, I.; et al. The multiple myeloma risk allele at 5q15 lowers ELL2 expression and increases ribosomal gene expression. Nat Commun 2018, 9, 1649, doi:10.1038/s41467-018-04082-2.
28	Li, N.; Johnson, D.C.; Weinhold, N.; Kimber, S.; Dobbins, S.E.; Mitchell, J.S.; Kinnersley, B.; Sud, A.; Law, P.J.; Orlando, G.; et al. Genetic Predisposition to Multiple Myeloma at 5q15 Is Mediated by an ELL2 Enhancer Polymorphism. Cell Rep 2017, 20, 2556-2564, doi:10.1016/j.celrep.2017.08.062.
29	Laugesen, A.; Højfeldt, J.W.; Helin, K. Role of the Polycomb Repressive Complex 2 (PRC2) in Transcriptional Regulation and Cancer. Cold Spring Harbor perspectives in medicine 2016, 6, doi:10.1101/cshperspect.a026575.
30	Casula, M.; Budroni, M.; Cossu, A.; Ascierto, P.A.; Mozzillo, N.; Canzanella, S.; Muggiano, A.; Palmieri, G. The susceptibility CDKN2 locus may have a role on prognosis of melanoma patients. Annals of oncology : official journal of the European Society for Medical Oncology 2010, 21, 1379-1380, doi:10.1093/annonc/mdq056.
31	Zhang, F.; Yu, X. WAC, a functional partner of RNF20/40, regulates histone H2B ubiquitination and gene transcription. Mol Cell 2011, 41, 384-397, doi:10.1016/j.molcel.2011.01.024.
32	McKnight, N.C.; Jefferies, H.B.J.; Alemu, E.A.; Saunders, R.E.; Howell, M.; Johansen, T.; Tooze, S.A. Genome-wide siRNA screen reveals amino acid starvation-induced autophagy requires SCOC and WAC. EMBO J 2012, 31, 1931-1946, doi:10.1038/emboj.2012.36.
33	Lio, C.J.; Shukla, V.; Samaniego-Castruita, D.; González-Avalos, E.; Chakraborty, A.; Yue, X.; Schatz, D.G.; Ay, F.; Rao, A. TET enzymes augment activation-induced deaminase (AID) expression via 5-hydroxymethylcytosine modifications at the Aicda superenhancer. Science immunology 2019, 4, doi:10.1126/sciimmunol.aau7523.
34	Duan, H.; Pathania, S. RPA, RFWD3 and BRCA2 at stalled forks: a balancing act. Mol Cell Oncol 2020, 7, 1801089-1801089, doi:10.1080/23723556.2020.1801089.
35	Elia, A.E.; Wang, D.C.; Willis, N.A.; Boardman, A.P.; Hajdu, I.; Adeyemi, R.O.; Lowry, E.; Gygi, S.P.; Scully, R.; Elledge, S.J. RFWD3-Dependent Ubiquitination of RPA Regulates Repair at Stalled Replication Forks. Mol Cell 2015, 60, 280-293, doi:10.1016/j.molcel.2015.09.011.
36	Feeney, L.; Muñoz, I.M.; Lachaud, C.; Toth, R.; Appleton, P.L.; Schindler, D.; Rouse, J. RPA-Mediated Recruitment of the E3 Ligase RFWD3 Is Vital for Interstrand Crosslink Repair and Human Health. Mol Cell 2017, 66, 610-621.e614, doi:10.1016/j.molcel.2017.04.021.
37	Gallina, I.; Hendriks, I.; Hoffmann, S.; Larsen, N.; Johansen, J.; Colding-Christensen, C.; Schubert, L.; Sellés Baiget, S.; Fábián, Z.; Kühbacher, U.; et al. The ubiquitin ligase RFWD3 is required for translesion DNA synthesis. Mol Cell 2020, 81, doi:10.1016/j.molcel.2020.11.029.
38	Inano, S.; Sato, K.; Katsuki, Y.; Kobayashi, W.; Tanaka, H.; Nakajima, K.; Nakada, S.; Miyoshi, H.; Knies, K.; Takaori-Kondo, A.; et al. RFWD3-Mediated Ubiquitination Promotes Timely Removal of Both RPA and RAD51 from DNA Damage Sites to Facilitate Homologous Recombination. Mol Cell 2017, 66, 622-634.e628, doi:10.1016/j.molcel.2017.04.022.
39	Salzer, U.; Jennings, S.; Grimbacher, B. To switch or not to switch--the opposing roles of TACI in terminal B cell differentiation. European journal of immunology 2007, 37, 17-20, doi:10.1002/eji.200636914.
40	Rustad, E.H.; Yellapantula, V.; Glodzik, D.; Gundem, G.; Leongamornlert, D.A.; Campbell, P.J.; Papaemmanuil, E.; Landgren, O.; Maura, F. Revealing the Impact of Recurrent and Rare Structural Variations in Multiple Myeloma. Blood 2019, 134, 576-576, doi:10.1182/blood-2019-126392.
41	Winkelmann, R.; Sandrock, L.; Kirberg, J.; Jäck, H.M.; Schuh, W. KLF2--a negative regulator of pre-B cell clonal expansion and B cell activation. PloS one 2014, 9, e97953, doi:10.1371/journal.pone.0097953.
42	Salama, Y.; Heida, A.H.; Yokoyama, K.; Takahashi, S.; Hattori, K.; Heissig, B. The EGFL7-ITGB3-KLF2 axis enhances survival of multiple myeloma in preclinical models. Blood advances 2020, 4, 1021-1037, doi:10.1182/bloodadvances.2019001002.
43	Keskitalo, S.; Haapaniemi, E.M.; Glumoff, V.; Liu, X.; Lehtinen, V.; Fogarty, C.; Rajala, H.; Chiang, S.C.; Mustjoki, S.; Kovanen, P.; et al. Dominant TOM1 mutation associated with combined immunodeficiency and autoimmune disease. npj Genomic Medicine 2019, 4, 14, doi:10.1038/s41525-019-0088-5.
44	Di Carlo, V.; Mocavini, I.; Di Croce, L. Polycomb complexes in normal and malignant hematopoiesis. The Journal of cell biology 2019, 218, 55-69, doi:10.1083/jcb.201808028.
45	Hu, D.; Shilatifard, A. Epigenetics of hematopoiesis and hematological malignancies. Genes & development 2016, 30, 2021-2041, doi:10.1101/gad.284109.116.
46	Scott, C.; Gil, J.; Hernando, E.; Teruya-Feldstein, J.; Narita, M.; Martinez, L.; Visakorpi, T.; Mu, D.; Cordon-Cardo, C.; Peters, G.; et al. Role of the chromobox protein CBX7 in lymphomagenesis. Proceedings of the National Academy of Sciences of the United States of America 2007, 104, 5389-5394, doi:10.1073/pnas.0608721104.
47	Jagani, Z.; Wiederschain, D.; Loo, A.; He, D.; Mosher, R.; Fordjour, P.; Monahan, J.; Morrissey, M.; Yao, Y.M.; Lengauer, C.; et al. The Polycomb group protein Bmi-1 is essential for the growth of multiple myeloma cells. Cancer Res 2010, 70, 5528-5538, doi:10.1158/0008-5472.can-09-4229.
48	Wu, S.Q.; Xu, Z.Z.; Niu, W.Y.; Huang, H.B.; Zhan, R. ShRNA-mediated Bmi-1 silencing sensitizes multiple myeloma cells to bortezomib. International journal of molecular medicine 2014, 34, 616-623, doi:10.3892/ijmm.2014.1798.
49	Saleque, S.; Kim, J.; Rooke, H.M.; Orkin, S.H. Epigenetic regulation of hematopoietic differentiation by Gfi-1 and Gfi-1b is mediated by the cofactors CoREST and LSD1. Mol Cell 2007, 27, 562-572, doi:10.1016/j.molcel.2007.06.039.
50	Karakaidos, P.; Verigos, J.; Magklara, A. LSD1/KDM1A, a Gate-Keeper of Cancer Stemness and a Promising Therapeutic Target. Cancers 2019, 11, 1821, doi:10.3390/cancers11121821.
51	Majello, B.; Gorini, F.; Saccà, C.D.; Amente, S. Expanding the Role of the Histone Lysine-Specific Demethylase LSD1 in Cancer. Cancers (Basel) 2019, 11, doi:10.3390/cancers11030324.
52	Wei, X.; Calvo-Vidal, M.N.; Chen, S.; Wu, G.; Revuelta, M.V.; Sun, J.; Zhang, J.; Walsh, M.F.; Nichols, K.E.; Joseph, V.; et al. Germline Lysine-Specific Demethylase 1 (LSD1/KDM1A) Mutations Confer Susceptibility to Multiple Myeloma. Cancer Res 2018, 78, 2747-2759, doi:10.1158/0008-5472.CAN-17-1900.
53	Waller, R.G.; Darlington, T.M.; Wei, X.; Madsen, M.J.; Thomas, A.; Curtin, K.; Coon, H.; Rajamanickam, V.; Musinsky, J.; Jayabalan, D.; et al. Novel pedigree analysis implicates DNA repair and chromatin remodeling in multiple myeloma risk. PLoS Genet 2018, 14, e1007111, doi:10.1371/journal.pgen.1007111.
54	Bolli, N.; Barcella, M.; Salvi, E.; D'Avila, F.; Vendramin, A.; De Philippis, C.; Munshi, N.C.; Avet-Loiseau, H.; Campbell, P.J.; Mussetti, A.; et al. Next-generation sequencing of a family with a high penetrance of monoclonal gammopathies for the identification of candidate risk alleles. Cancer 2017, 123, 3701-3708, doi:10.1002/cncr.30777.
55	Perez-Oliva, A.B.; Lachaud, C.; Szyniarowski, P.; Muñoz, I.; Macartney, T.; Hickson, I.; Rouse, J.; Alessi, D.R. USP45 deubiquitylase controls ERCC1-XPF endonuclease-mediated DNA damage responses. EMBO J 2015, 34, 326-343, doi:10.15252/embj.201489184.
56	Schrader, C.E.; Vardo, J.; Linehan, E.; Twarog, M.Z.; Niedernhofer, L.J.; Hoeijmakers, J.H.; Stavnezer, J. Deletion of the nucleotide excision repair gene Ercc1 reduces immunoglobulin class switching and alters mutations near switch recombination junctions. The Journal of experimental medicine 2004, 200, 321-330, doi:10.1084/jem.20040052.
57	He, S.; Sharpless, N.E. Senescence in Health and Disease. Cell 2017, 169, 1000-1011, doi:10.1016/j.cell.2017.05.015.
58	Rayess, H.; Wang, M.B.; Srivatsan, E.S. Cellular senescence and tumor suppressor gene p16. Int J Cancer 2012, 130, 1715-1725, doi:10.1002/ijc.27316.
59	Sherr, C.J. The INK4a/ARF network in tumour suppression. Nature reviews. Molecular cell biology 2001, 2, 731-737, doi:10.1038/35096061.
60	Tessoulin, B.; Eveillard, M.; Lok, A.; Chiron, D.; Moreau, P.; Amiot, M.; Moreau-Aubry, A.; Le Gouill, S.; Pellat-Deceunynck, C. p53 dysregulation in B-cell malignancies: More than a single gene in the pathway to hell. Blood reviews 2017, 31, 251-259, doi:10.1016/j.blre.2017.03.001.
61	Ng, M.H.; Chung, Y.F.; Lo, K.W.; Wickham, N.W.; Lee, J.C.; Huang, D.P. Frequent hypermethylation of p16 and p15 genes in multiple myeloma. Blood 1997, 89, 2500-2506.
62	Stanganelli, C.; Arbelbide, J.; Fantl, D.B.; Corrado, C.; Slavutsky, I. DNA methylation analysis of tumor suppressor genes in monoclonal gammopathy of undetermined significance. Annals of hematology 2010, 89, 191-199, doi:10.1007/s00277-009-0818-3.
63	Taniguchi, T.; Chikatsu, N.; Takahashi, S.; Fujita, A.; Uchimaru, K.; Asano, S.; Fujita, T.; Motokura, T. Expression of p16INK4A and p14ARF in hematological malignancies. Leukemia 1999, 13, 1760-1769, doi:10.1038/sj.leu.2401557.
64	Shah, V.; Boyd, K.D.; Houlston, R.S.; Kaiser, M.F. Constitutional mutation in CDKN2A is associated with long term survivorship in multiple myeloma: a case report. BMC cancer 2017, 17, 718, doi:10.1186/s12885-017-3715-5.
65	Goldstein, A.M. Familial melanoma, pancreatic cancer and germline CDKN2A mutations. Human mutation 2004, 23, 630, doi:10.1002/humu.9247.
66	Dilworth, D.; Liu, L.; Stewart, A.K.; Berenson, J.R.; Lassam, N.; Hogg, D. Germline CDKN2A mutation implicated in predisposition to multiple myeloma. Blood 2000, 95, 1869-1871.
67	Tseng, C.K.; Wang, H.F.; Burns, A.M.; Schroeder, M.R.; Gaspari, M.; Baumann, P. Human Telomerase RNA Processing and Quality Control. Cell Rep 2015, 13, 2232-2243, doi:10.1016/j.celrep.2015.10.075.
68	Record, J.; Malinova, D.; Zenner, H.L.; Plagnol, V.; Nowak, K.; Syed, F.; Bouma, G.; Curtis, J.; Gilmour, K.; Cale, C.; et al. Immunodeficiency and severe susceptibility to bacterial infection associated with a loss-of-function homozygous mutation of MKL1. Blood 2015, 126, 1527-1535, doi:10.1182/blood-2014-12-611012.
